# Supplementary material for: Factors Associated with Increased Neuroretinal Rim Thickness Measured Based on Bruch’s Membrane Opening-Minimum Rim Width after Trabeculectomy
Source: J Clin Med. 2021 Aug 18;10(16):3646. doi: 10.3390/jcm10163646 (PMC8397154; doi:10.3390/jcm10163646)
Supplement: Supplementary file 1 [file jcm-10-03646-s001.zip]

Archive with 1 entries (1 files):
- jcm-1310319-supplementary.pdf
